# Supplementary material for: Microbiome-host interactions in the pathogenesis of acute exacerbation of chronic obstructive pulmonary disease
Source: Front Cell Infect Microbiol. 2024 Jul 18;14:1386201. doi: 10.3389/fcimb.2024.1386201 (PMC11291260; doi:10.3389/fcimb.2024.1386201)
Supplement: Supplementary Material 2 — Original data of qPCR, including amplification curve and dissolution curve [file Table_1.xlsx]

## Sheet: Demographic Data
Sample Number	Age	Sex	Group	FEV1/FEC	FEV1(% pred)	GOLD	GOLD Groups	Exacerbation Frequency Over the Past Year	CAT Score	mMRC Questionnaire	NRS-2002评分	BMI	Inhaled Corticosteroid History	Smoking Index
CG22370097-1B5AXX1KXF1-N002KX92	55	1	2	50	44	3	B	1	17	2	1	23.8	1	600
CG22370107-1B5AXX1KXF1-N002KX92	76	1	2	60	49	3	B	1	17	2	2	21.1	1	800
CG22370089-1B5AXX1KXF1-N002KX92	65	2	2	62	56	2	A	1	9	0	1	21.8	1	40
CG22370087-1B5AXX1KXF1-N002KX92	58	1	2	37	17	4	E	2	20	3	1	20.1	1	264
CG223W0073-1B5AXX1LXF1-N002KX92	66	1	2	33	17	4	E	2	22	3	3	23.1	1	1200
CG22370069-1B5AXX1KXF1-N002KX92	66	1	2	39	33	3	E	2	19	2	1	22.6	1	1200
CG22370113-1B5AXX1KXF1-N002KX92	76	1	2	60	60	2	B	1	9	2	2	24	1	600
CG22370116-1B5AXX1KXF1-N002KX92	72	1	2	42	33	3	E	2	14	3	2	23.4	1	300
CG22370118-1B5AXX1KXF1-N002KX92	55	1	2	69	67	2	A	1	9	1	1	23.8	1	200
CG221G0176-1A7AXX1LXF1-N002KX92	81	1	2	69	78	2	A	1	9	0	2	22.7	0	400
CG223W0075-1B5AXX1LXF1-N002KX92	59	1	2	64	65	2	A	1	9	1	1	24.8	0	300
CG223W0083-1B5AXX1LXF1-N002KX92	65	1	2	44	35	3	E	2	13	2	1	24	1	1200
CG222F0209-1A5AXX1NXF1-N002KX92	67	1	2	43	36	3	E	2	18	2	1	24.2	0	700
CG22370109-1B5AXX1KXF1-N002KX92	55	1	2	25	14	4	B	1	13	2	1	23.2	1	400
CG223W0089-1B5AXX1LXF1-N002KX92	78	1	2	69	91	1	A	1	5	0	2	27.5	0	800
CG223W0093-1B5AXX1LXF1-N002KX92	66	1	2	65	67	2	A	1	9	1	1	23.1	1	200
CG223W0136-1B5AXX1LXF1-N002KX92	66	1	2	50	33	3	B	1	18	2	3	19.1	0	1600
CG223W0081-1B5AXX1LXF1-N002KX92	74	2	2	59	38	3	B	1	12	2	4	20.4	0	300
CG22370074-1B5AXX1KXF1-N002KX92	72	1	2	43	45	3	A	1	8	1	2	27.3	1	800
CG223W0071-1B5AXX1LXF1-N002KX92	79	1	2	53	66	2	A	1	9	1	2	26.1	0	300
CG225M0066-1B5AXX1PXF1-N002KX92	79	1	2	43	33	3	E	2	16	3	2	26.2	1	1000
CG222R0161-1B5AXX1KXF1-N002KX92	68	2	2	43	35	3	B	1	17	2	1	21.4	0	40
CG22170231-1A5AXX1MXF1-N002KX92	67	1	2	52	43	3	B	1	10	2	1	22.6	0	800
CG223W0085-1B5AXX1LXF1-N002KX92	70	1	2	45	41	3	E	2	12	2	3	20.6	1	300
CG223W0087-1B5AXX1LXF1-N002KX92	66	1	2	57	48	3	B	1	11	2	1	21.5	0	800
CG222F0205-1A5AXX1NXF1-N002KX92	81	1	2	60	64	2	A	1	9	1	2	22.5	0	400
CG22370083-1B5AXX1KXF1-N002KX92	81	1	1	46	29	4	E	2	26	3	5	13.5	1	1800
CG22370099-1B5AXX1KXF1-N002KX92	66	1	1	32	16	4	E	2	32	4	1	22	1	1000
CG221P0119-1A5AXX1NXF1-N002KX92	78	1	1	44	28	4	B	1	23	3	2	23.4	1	800
CG222R0158-1B5AXX1KXF1-N002KX92	68	1	1	42	32	3	B	1	28	3	1	21	1	800
CG222R0172-1B5AXX1KXF1-N002KX92	74	1	1	40	29	4	E	2	31	4	2	21.3	1	600
CG222R0168-1B5AXX1KXF1-N002KX92	70	1	1	52	35	3	E	2	17	3	2	23	1	500
CG222F0192-1A5AXX1NXF1-N002KX92	78	1	1	41	38	3	B	1	11	2	2	24	1	750
CG221P0126-1A5AXX1KXF1-N002KX92	75	1	1	49	46	3	E	2	22	2	2	23.8	1	700
CG221G0114-1A7AXX1KXF1-N002KX92	87	1	1	50	39	3	E	2	25	3	2	13.8	1	1000
CG221G0173-1A7AXX1LXF1-N002KX92	75	1	1	32	27	4	E	2	28	3	2	23.5	1	1200
CG21BQ0051-1A5AXX1MXF1-N002KX92	55	1	1	34	13	4	E	2	33	4	4	17.3	1	900
CG21BL0008-1A7AXX1MXF1-N002KX92	73	1	1	33	23	4	E	2	29	3	2	22	1	800
CG21BL0031-1A7AXX1MXF1-N002KX92	82	1	1	50	46	3	E	2	26	3	4	20.4	1	1000
CG223W0078-1B5AXX1LXF1-N002KX92	59	1	1	29	22	4	E	2	30	4	3	19.3	1	300
CG225L0147-1B5AXX1NXF1-N002KX92	68	1	1	28	29	4	B	1	26	4	4	17.5	1	2000
CG22600204-1B5AXX1NXF1-N002KX92	66	1	1	61	65	2	A	1	9	1	1	22.8	0	600
CG222R0176-1B5AXX1KXF1-N002KX92	74	1	1	54	36	3	E	2	16	2	2	21.1	1	400
CG221P0151-1A5AXX1NXF1-N002KX92	68	1	1	38	20	4	E	2	27	4	4	17.9	1	400
CG222F0187-1A5AXX1NXF1-N002KX92	83	2	1	54	48	3	B	1	11	2	6	17.4	0	60
CG222F0178-1A5AXX1NXF1-N002KX92	87	1	1	38	25	4	E	2	26	4	2	21	1	1500
CG221P0124-1A5AXX1KXF1-N002KX92	57	1	1	53	24	4	E	2	23	4	1	23.2	1	1200
CG222F0201-1A5AXX1NXF1-N002KX92	79	1	1	43	33	3	E	2	21	3	2	26.2	1	3000
CG22170223-1A5AXX1PXF1-N002KX92	63	1	1	58	31	3	B	1	24	3	4	17.8	1	600
CG22170229-1A5AXX1MXF1-N002KX92	68	2	1	60	33	3	B	1	11	2	1	23.6	0	30
CG21BQ0064-1A5AXX1KXF1-N002KX92	65	1	1	65	64	2	A	1	8	1	1	27.5	0	400
CG21BH0048-1A7AXX1MXF1-N002KX92	66	1	1	41	46	3	E	2	24	2	1	22.9	0	1000
CG225L0150-1B5AXX1NXF1-N002KX92	67	1	1	61	47	3	B	1	16	2	1	25.6	0	2000
CG22370101-1B5AXX1KXF1-N002KX92	83	1	1	50	43	3	E	2	22	2	2	23.8	1	1500
CG222R0164-1B5AXX1KXF1-N002KX92	81	1	1	54	94	1	A	1	8	0	4	20.3	1	1000
CG22370120-1B5AXX1KXF1-N002KX92	66	1	1	43	38	3	B	1	17	2	1	23.7	0	600
CG222F0183-1A5AXX1NXF1-N002KX92	70	2	1	69	55	2	E	2	11	3	2	22.4	1	40
