# Supplementary material for: Microbiome-host interactions in the pathogenesis of acute exacerbation of chronic obstructive pulmonary disease
Source: Front Cell Infect Microbiol. 2024 Jul 18;14:1386201. doi: 10.3389/fcimb.2024.1386201 (PMC11291260; doi:10.3389/fcimb.2024.1386201)
Supplement: Supplementary Material 3 — Correlation analysis between DEGs and clinical markers [file Table_2.xls]

Gene Name	Clinical Markers	r	p	Sign
RP11-497H16.4	CAT Score	0.409655017	0.001716925	**
RP11-497H16.4	mMRC	0.374739095	0.004433735	**
OASL	CAT Score	0.339094208	0.010571508	*
RP11-497H16.4	GOLD	0.315432494	0.017882364	*
RP11-497H16.4	FEV1/FVC	-0.299406627	0.024979571	*
RP11-497H16.4	Exacerbation Frenquency Over the Past Year	0.286250173	0.032454895	*
PARP12	Exacerbation Frenquency Over the Past Year	0.26683614	0.046813009	*
MAFB	mMRC	0.255996567	0.056863025
OASL	FEV1/FVC	-0.247585329	0.065808011
OAS2	CAT Score	0.247249281	0.066187539
LAP3	FEV1/FVC	0.246489985	0.067051532
OASL	mMRC	0.245277764	0.068449581
MAFB	FEV1/FVC	-0.242013498	0.072330245
CHTF18	CAT Score	0.241080138	0.073471457
CHTF18	mMRC	0.237581159	0.077877548
IFIT1	Exacerbation Frenquency Over the Past Year	0.236667781	0.079061469
PARP10	Exacerbation Frenquency Over the Past Year	0.228397516	0.090440077
MAFB	CAT Score	0.215073321	0.111417926
TMEM115	mMRC	0.213673802	0.113821659
AC090425.1	CAT Score	0.213351178	0.114381367
CHTF18	FEV1/FVC	-0.204754802	0.130083045
PARP10	FEV1/FVC	-0.203900466	0.131728204
OASL	Exacerbation Frenquency Over the Past Year	0.197672548	0.144197874
PARP12	CAT Score	0.192361746	0.155508676
PARP10	CAT Score	0.187730479	0.165895211
OASL	GOLD	0.187163573	0.167200636
CXCL10	CAT Score	0.180794742	0.182384906
TMEM115	CAT Score	0.174860514	0.197404988
ST14	CAT Score	0.171067177	0.207455602
IFIT1	CAT Score	0.16112337	0.235499047
CHTF18	GOLD	0.158182515	0.244270213
IFIT1	mMRC	0.157878292	0.245190121
MAN2A2	mMRC	0.157616603	0.2459833
AC090425.1	Exacerbation Frenquency Over the Past Year	0.153727723	0.257976755
MAFB	GOLD	0.153178213	0.259702702
LGALS3BP	CAT Score	0.144841313	0.286841824
CHTF18	Exacerbation Frenquency Over the Past Year	0.143222085	0.29232111
CMPK2	CAT Score	0.14007701	0.303157667
CHPF	Exacerbation Frenquency Over the Past Year	0.139208582	0.306195027
MAN2A2	CAT Score	0.137897698	0.310816893
AC090425.1	mMRC	0.132484367	0.33037409
SAA1	Exacerbation Frenquency Over the Past Year	0.130821369	0.336534216
PARP10	GOLD	0.130679927	0.337061443
RANGAP1	CAT Score	0.130566274	0.337485457
OAS2	mMRC	0.129896187	0.33999218
IFI35	GOLD	-0.128793795	0.344141275
MT2A	mMRC	0.128551006	0.345059271
ST14	FEV1/FVC	-0.125662376	0.35609746
CHPF	CAT Score	0.12190733	0.370765799
TMEM115	FEV1/FVC	-0.120856509	0.374934981
RRAD	Exacerbation Frenquency Over the Past Year	0.120854744	0.374942004
LGALS3BP	FEV1/FVC	-0.117738449	0.387470784
TMEM115	Exacerbation Frenquency Over the Past Year	0.116389563	0.392969871
TMEM115	GOLD	0.116215306	0.393683609
CXCL10	Exacerbation Frenquency Over the Past Year	0.114768889	0.399637391
RRAD	CAT Score	0.112827959	0.407708853
IFI35	FEV1/FVC	0.108579532	0.425702128
IFI6	GOLD	-0.107532683	0.430203984
LAP3	GOLD	-0.105703533	0.438134149
SOCS1	Exacerbation Frenquency Over the Past Year	0.104086331	0.445212948
LGALS3BP	mMRC	0.09710873	0.476470702
RRAD	mMRC	0.09577273	0.482586022
PARP12	mMRC	0.094409614	0.488867921
LAP3	CAT Score	0.092179832	0.49923543
MAN2A2	Exacerbation Frenquency Over the Past Year	0.089394695	0.512342736
CMPK2	FEV1/FVC	-0.088012859	0.51890999
IFI35	CAT Score	-0.087821299	0.51982371
SAA1	mMRC	0.083561734	0.54034761
RRAD	GOLD	0.082728389	0.544408483
CHPF	FEV1/FVC	-0.08262895	0.544894028
SAA1	CAT Score	0.081180251	0.551991434
ST14	GOLD	0.07809449	0.567254492
AC090425.1	GOLD	0.07452704	0.585141125
IFIT1	GOLD	0.073678758	0.589431447
CXCL10	mMRC	0.073636093	0.589647604
SOCS1	CAT Score	0.073146277	0.592131738
BARD1	Exacerbation Frenquency Over the Past Year	0.072316054	0.596352896
CMPK2	mMRC	0.070746392	0.604369793
SOX2	GOLD	0.069433797	0.611109602
IFI6	Exacerbation Frenquency Over the Past Year	-0.068952945	0.613586717
PARP10	mMRC	0.068733986	0.614716115
IFI35	mMRC	-0.068676128	0.615014696
CHPF	mMRC	0.068634243	0.615230883
IFI6	mMRC	-0.065926017	0.629277671
AC090425.1	FEV1/FVC	0.065758343	0.630151717
RBCK1	CAT Score	0.065745662	0.630217841
CHPF	GOLD	-0.06523447	0.632885787
MAN2A2	GOLD	0.06459151	0.636248033
CMPK2	Exacerbation Frenquency Over the Past Year	0.06382829	0.640248631
MAFB	Exacerbation Frenquency Over the Past Year	0.063355632	0.642731296
MT2A	FEV1/FVC	0.060327222	0.658729377
IL6	GOLD	0.059453926	0.663371458
RBCK1	mMRC	0.054060996	0.692311189
LAP3	Exacerbation Frenquency Over the Past Year	0.052063772	0.703143277
ST14	mMRC	0.051797691	0.704590873
SOX2	mMRC	0.050479316	0.711778674
PARP12	FEV1/FVC	-0.050386314	0.712286671
LAP3	mMRC	0.04882018	0.720859734
SOCS1	FEV1/FVC	-0.048817192	0.720876126
IL6	Exacerbation Frenquency Over the Past Year	0.047593882	0.727596478
BARD1	GOLD	0.04671113	0.732458657
SOCS1	GOLD	-0.044645389	0.743877288
SOX2	FEV1/FVC	0.04338232	0.750886294
ST14	Exacerbation Frenquency Over the Past Year	0.042129696	0.75785713
MT2A	Exacerbation Frenquency Over the Past Year	0.040455437	0.767204238
MAN2A2	FEV1/FVC	-0.039912942	0.770240039
RBCK1	FEV1/FVC	0.037649884	0.782940579
PARP12	GOLD	0.032263832	0.813388997
SOX2	CAT Score	0.032188386	0.813817577
OAS2	Exacerbation Frenquency Over the Past Year	0.03152837	0.817569152
CXCL10	FEV1/FVC	0.03095185	0.820849463
RBCK1	Exacerbation Frenquency Over the Past Year	-0.030117346	0.825603053
LGALS3BP	Exacerbation Frenquency Over the Past Year	-0.028848529	0.832842485
IL6	FEV1/FVC	-0.027791116	0.838886286
SAA1	GOLD	0.027600555	0.839976461
OAS2	FEV1/FVC	-0.027114714	0.842757236
RANGAP1	FEV1/FVC	-0.026956587	0.843662715
SOX2	Exacerbation Frenquency Over the Past Year	0.026629058	0.845538863
BARD1	mMRC	-0.025256632	0.853409529
RANGAP1	GOLD	0.024452087	0.858030132
CMPK2	GOLD	0.02297009	0.866553705
IFI6	CAT Score	-0.022469056	0.869438819
RBCK1	GOLD	-0.019113809	0.888801178
IFI35	Exacerbation Frenquency Over the Past Year	-0.018348383	0.893227746
MT2A	GOLD	0.017854848	0.896083645
RANGAP1	Exacerbation Frenquency Over the Past Year	0.016354645	0.904772655
IFI6	FEV1/FVC	0.016337158	0.904874008
RRAD	FEV1/FVC	0.013460221	0.921567315
IL6	mMRC	-0.013056394	0.923913359
OAS2	GOLD	-0.012179282	0.92901116
MT2A	CAT Score	0.011437723	0.933323341
RANGAP1	mMRC	0.010295017	0.939971887
BARD1	FEV1/FVC	-0.008453702	0.950693472
CXCL10	GOLD	-0.008029208	0.953166508
LGALS3BP	GOLD	0.007169026	0.958179117
SAA1	FEV1/FVC	0.006584779	0.961584678
IFIT1	FEV1/FVC	-0.003233038	0.981133217
IL6	CAT Score	0.002340893	0.986338844
BARD1	CAT Score	-0.001549121	0.990959288
SOCS1	mMRC	0.000625675	0.996348479
